# Supplementary material for: The Effects of Foods Embedded in Entertainment Media on Children’s Food Choices and Food Intake: A Systematic Review and Meta-Analyses
Source: Nutrients. 2020 Mar 31;12(4):964. doi: 10.3390/nu12040964 (PMC7230193; doi:10.3390/nu12040964)
Supplement: Supplementary file 1 [file nutrients-12-00964-s001.zip]

Archive with 4 entries (4 files):
- Table S1_PRISMA checklist.doc
- Table S2_Search strategy.docx
- Table S3. Summary of the studies.docx
- Table S4_qualitative assessment.docx
